# Supplementary material for: Biomimetic Grooved Ribbon Aerogel Inspired by the Structure of Pinus sylvestris var. mongolica Needles for Efficient Air Purification
Source: Polymers (Basel). 2025 Apr 30;17(9):1234. doi: 10.3390/polym17091234 (PMC12073558; doi:10.3390/polym17091234)
Supplement: Supplementary file 1 [file polymers-17-01234-s001.zip]

Archive with 1 entries (1 files):
- polymers-3596964-supplementary.pdf
